# Supplementary material for: The Expression of Epac2 and GluA3 in an Alzheimer’s Disease Experimental Model and Postmortem Patient Samples
Source: Biomedicines. 2023 Jul 25;11(8):2096. doi: 10.3390/biomedicines11082096 (PMC10452319; doi:10.3390/biomedicines11082096)
Supplement: Supplementary file 1 [file biomedicines-11-02096-s001.zip]

Archive with 1 entries (1 files):
- biomedicines-2523330-supplementary.pdf
